# Supplementary material for: Morphological Differences between Larvae of the Ciona intestinalis Species Complex: Hints for a Valid Taxonomic Definition of Distinct Species
Source: PLoS One. 2015 May 8;10(5):e0122879. doi: 10.1371/journal.pone.0122879 (PMC4425531; doi:10.1371/journal.pone.0122879)
Supplement: S2 File — PL/TH ratio = ratio between pre-oral lobe length and trunk height; DA-4v: discriminant analysis based on four variables strictly related to the trunk; DA-1v: discriminant analysis based on one variables, that is the only PL/TH ratio. The “type” column indicates C. intestinalis larval classification inferred from the sampling locality reported in the publication. (XLS) [file pone.0122879.s002.xls]

## Sheet: Foglio1
Author	Journal	Animal Source	Paper Figure	Type, based on sampling locality	Notes	Stage	tail length (µm)	trunk length (µm)	trunk height (µm)	preoral lobe length (µm)	ocellus-tail distance (µm)	trunk height (pixel)	preoral lobe length (pixel)	PL/TH ratio	DA-4v: score	DA-1v: score	DA-4v: result	DA-1v: result	Is DA-4v result equal to DA-1v result?	Is type equal to DA-4v result?	Is type equal to DA-1v result?	Is DA-4v result equal to DA-1v result?	Is type equal to DA-4v result?	Is type equal to DA-1v result?
Manni et al., 2005	Journal of Experimental Zoology (MOL DEV EVOL) 304B, 324–339 (2005)	Venice (Italy)	Fig. 1B	A		late larva	800.83	298.74	87.94	27.01	144.74			0.307141	-0.754736	-1.12432	A	A	TRUE	TRUE	TRUE	True	True	True
Mazet et al., 2003	Gene Expression Patterns 3, 743–745 (2003)	Sparkes Yacht Haven, UK	Fig. 1H	B	B according to geographic position and data on close localities reported in Nydam e Harrison (Evolution 2010, 65:429-442)	larva						65.05	30.51	0.469024		-0.162199		A			FALSE			False
Bellas et al., 2003	Water Research 37, 4613–4622 (2003)	Ria de Vigo (NW of Spain; 42°􏰁14' 28"N, 8°􏰁43' 24" W)	Fig.1A	A		larva	616.4	241.19	73.94	48.36	92.63			0.654044	0.771967	0.937431	B	B	TRUE	FALSE	FALSE	True	False	False
Chiba et al., 2004	Zoological Science 21, 285-298 (2004)	Maizuru Fisheries Research Station of Kyoto University (Japan)	Fig. 8B	A		mid-swimming larva		287.61	110.28	21.48	124.5			0.194777	-1.87529	-1.79213	A	A	TRUE	TRUE	TRUE	True	True	True
Chiba et al., 2004	Zoological Science 21, 285-298 (2004)	Maizuru Fisheries Research Station of Kyoto University (Japan)	Fig. 8C	A		late-swimming larva		283.86	75.22	32.96	112.05			0.438181	0.316746	-0.345505	A	A	TRUE	TRUE	TRUE	True	True	True
Comes et al., 2007	Developmental Biology 306, 772–784 (2007)	Naples (Italy)	Fig. 2E	A		late larva						47.68	34.45	0.722525		1.34444		B			FALSE			False
D'Agati & Cammarata, 2006	Cell Tissue Res 323, 529–535 (2006)	Palermo and Sciacca (Italy)	Fig. 5A	A		24h after hatching larva						19.97	7.39	0.370055		-0.7504		A			TRUE			True
Horie et al., 2008	The Journal of Comparative Neurology 509, 88–102 (2008)	Murotsu and Aioi (Hyogo, Japan)	Fig. 2A	A		larva		207.21	75.68	28.42	82.34			0.375529	-0.923993	-0.717869	A	A	TRUE	TRUE	TRUE	True	True	True
Horie et al., 2008	The Journal of Comparative Neurology 509, 88–102 (2008)	Murotsu and Aioi (Hyogo, Japan)	Fig. 2D	A		larva		215.18	69.58	30.01	93.38			0.431302	-0.605364	-0.38639	A	A	TRUE	TRUE	TRUE	True	True	True
Horie et al., 2009	Develop. Growth Differ. 51, 207–220 (2009)	Japan	Fig. 3E	A	Review. "Our studies described in this article were conducted in part by using cultured C. intestinalis provided by the National Bio-Resource Project (NBRP) of the MEXT, Japan"	larva		103.1	25.98	12.36	38.14			0.475751	-1.10511	-0.12222	A	A	TRUE	TRUE	TRUE	True	True	True
Horie et al., 2009	Develop. Growth Differ. 51, 207–220 (2009)	Japan	Fig. 4B	A	Review. "Our studies described in this article were conducted in part by using cultured C. intestinalis provided by the National Bio-Resource Project (NBRP) of the MEXT, Japan"	larva		127.82	39.63	27.74	52.76			0.699975	-0.525974	1.21041	A	B	FALSE	TRUE	FALSE	False	True	False
Horie et al, 2011	Nature 469:525-8 (2011)	Onagawa Bay (Miyagi), Maizuru Bay (Kyoto) and Usa Bay (Kochi) in Japan	Fig. 2A	A		larva		446.35	138.24	57.85	175.99			0.418475	1.2488	-0.462625	B	A	FALSE	FALSE	TRUE	False	False	True
Imai & Meinertzhagen, 2007	The Journal of Comparative Neurology 501, 316–334 (2007)	From Chester, Lunenburg, Cape Sable Island (Nova Scotia, Canada); Marine Biological Laboratories, Woods Hole, Massachusetts (USA)	Fig. 3C	B		larva		283.42	89.56	22.06	134.36			0.246315	-1.23275	-1.48582	A	A	TRUE	FALSE	FALSE	True	False	False
Imai & Meinertzhagen, 2007	The Journal of Comparative Neurology 501, 316–334 (2007)	From Chester, Lunenburg, Cape Sable Island (Nova Scotia, Canada); Marine Biological Laboratories, Woods Hole, Massachusetts (USA)	Fig. 4A	B		larva		267.31	96.22	33.63	108.8			0.349512	-0.741995	-0.872496	A	A	TRUE	FALSE	FALSE	True	False	False
Jeffery, 2006	Journal of Experimental Zoology (MOL DEV EVOL) 306B, 1-11 (2006)	Woods Hole (MA, USA); Roscoff (France)	Fig. 1B	B		tadpole larva		123.67	42.93	19.17	47.61			0.446541	-1.15547	-0.295822	A	A	TRUE	FALSE	FALSE	True	False	False
Mazet et al., 2005	Developmental Biology 282, 494–508 (2005)	Sparkes Yacht Haven, UK	Fig. 3P	B	B according to geographic position and data on close localities reported in Nydam e Harrison (Evolution 2010, 65:429-442)	larva						86.83	26.59	0.306231		-1.12973		A			FALSE			False
Mazet et al., 2005	Developmental Biology 282, 494–508 (2005)	Sparkes Yacht Haven, UK	Fig. 4D	B	B according to geographic position and data on close localities reported in Nydam e Harrison (Evolution 2010, 65:429-442)	larva						60.84	34.69	0.570184		0.439027		B			TRUE			True
Nakayama et al., 2006	Zoological Science 22, 301-309 (2005)	Maizuru Fisheries Research Station of Kyoto University; the International Research Center of the Ocean Research Institute of the Tokyo Univ; Marine Biology Laboratory of the Hiroshima University; Center of Marine Bioresources of the Tohoku University (Japan)	Fig. 3E	A		larva						89.41	45.26	0.506207		0.0587942		A			TRUE			True
Nakayama et al., 2006	Zoological Science 22, 301-309 (2005)	Maizuru Fisheries Research Station of Kyoto University; the International Research Center of the Ocean Research Institute of the Tokyo Univ; Marine Biology Laboratory of the Hiroshima University; Center of Marine Bioresources of the Tohoku University (Japan)	Fig. 3G	A		larva						82.18	50.56	0.615235		0.706777		B			FALSE			False
Nakayama et al., 2006	Zoological Science 22, 301-309 (2005)	Maizuru Fisheries Research Station of Kyoto University; the International Research Center of the Ocean Research Institute of the Tokyo Univ; Marine Biology Laboratory of the Hiroshima University; Center of Marine Bioresources of the Tohoku University (Japan)	Fig. 4A	A		larva						87.64	47.12	0.537654		0.245691		A			TRUE			True
Nakayama et al., 2009	Developmental Biology 326, 357–367 (2009)	"various areas in Japan"	Fig. 1A	A		swimming larva	822.97	270.38	115.48	30.92	115.15			0.267752	-1.71153	-1.35842	A	A	TRUE	TRUE	TRUE	True	True	True
Nakayama et al., 2009	Developmental Biology 326, 357–367 (2009)	"various areas in Japan"	Fig. 5A	A		larva			83.02	54.89				0.661166		0.97976		B			FALSE			False
Sakurai et al., 2004	The Journal of Comparative Neurology 475, 70-82 (2004)	Murotsu and Aioi (Hyogo, Japan)	Fig. 1B1	A		larva						274.02	59.13	0.215787		-1.66726		A			TRUE			True
Tarallo, 2004	Developmental Dynamics 262, 230-251(2004)	Naples (Italy)	Fig. 4B	A		early larva						112.75	53.19	0.471752		-0.145986		A			TRUE			True
Sasakura et al., 2012	Development 139, 2156-2160 (2012)	National Bioresource Project, MEXT; Maizuru Fishery Research Station of Kyoto University and the Education and Research Center of Marine Bioresources of Tohoku University (Japan)	Fig. 3A	A		larva		271.62	107.65	42.24	117.32			0.392383	-0.749138	-0.6177	A	A	TRUE	TRUE	TRUE	True	True	True
Matsushima et al., 2013	Environmental Pollution 173, 257-263 (2013)	Indian Point (Nova Scotia, Canada)	Fig. 1B	B		larva		194.84	62.45	29.59	74.1			0.473819	-0.427974	-0.133699	A	A	TRUE	FALSE	FALSE	True	False	False
Kusakabe et al., 2002	Developmental Biology 242, 188–203 (2002)	Maizuru Fisheries Research Station of the Kyoto University and Murotsu (Hyogo, Japan)	Fig. 1H	A		larva			54.72	19.64				0.358918		-0.81659		A			TRUE			True
Kusakabe et al., 2001	FEBS Letters 506, 69-72 (2001)	Aioi Bay, 20 km from (Harima Science Garden City, Hyogo (Japan)	Fig. 3H	A		larva			70.68	18.03				0.255093		-1.43365		A			TRUE			True
Di Gregorio et al., 1998	Develop. Growth Differ. 40, 387-394 (1998)	Naples (Italy)	Fig. 4E	A		larva		207.36	74.83	17.34	65.69			0.231725	-1.28269	-1.57254	A	A	TRUE	TRUE	TRUE	True	True	True
Hotta et al., 2007	Dev Dyn. 236(7), 1790-1805 (2007)	Gamagohri or Yokohama areas (Japan)	Fig.22	A		late-swimming larva						53.43	24.48	0.45817		-0.226709		A			TRUE			True
Hotta et al., 2007	Dev Dyn. 236(7), 1790-1805 (2007)	Gamagohri or Yokohama areas (Japan)	Fig. 23	A		late-swimming larva						58.83	22.84	0.388237		-0.642338		A			TRUE			True
Yoshida et al., 2004	Genesis 39, 130–140 (2004)	Murotsu and Aioi (Hyogo, Japan)	Fig. 2B	A		larva		274.29	67.79	33.67	103.64			0.496681	0.606779	0.0021757	B	A	FALSE	FALSE	TRUE	False	False	True
Yoshida et al., 2004	Genesis 39, 130–140 (2004)	Murotsu and Aioi (Hyogo, Japan)	Fig. 2D	A		larva			61.98	27.94				0.450791		-0.270564		A			TRUE			True
Kusakabe et al., 2002	Developmental Biology 242, 188–203 (2002)	Maizuru Fisheries Research Station of the Kyoto University and Murotsu (Hyogo, Japan)	Fig. 18_08(n° page_n°photo)	A	From Aniseed	larva						100.18	21.29	0.212517		-1.68669		A			TRUE			True
Kusakabe et al., 2002	Developmental Biology 242, 188–203 (2002)	Maizuru Fisheries Research Station of the Kyoto University and Murotsu (Hyogo, Japan)	Fig. 20_20	A	From Aniseed	larva						111.27	28.97	0.260358		-1.40236		A			TRUE			True
Kusakabe et al., 2002	Developmental Biology 242, 188–203 (2002)	Maizuru Fisheries Research Station of the Kyoto University and Murotsu (Hyogo, Japan)	Fig. 22_02	A	From Aniseed	larva						103.43	20.53	0.198492		-1.77005		A			TRUE			True
Kusakabe et al., 2002	Developmental Biology 242, 188–203 (2002)	Maizuru Fisheries Research Station of the Kyoto University and Murotsu (Hyogo, Japan)	Fig. 22_04	A	From Aniseed	larva						107.26	28.02	0.261234		-1.39715		A			TRUE			True
Kusakabe et al., 2002	Developmental Biology 242, 188–203 (2002)	Maizuru Fisheries Research Station of the Kyoto University and Murotsu (Hyogo, Japan)	Fig. 23_17	A	From Aniseed	larva						89.14	35.2	0.394884		-0.602831		A			TRUE			True
Kusakabe et al., 2002	Developmental Biology 242, 188–203 (2002)	Maizuru Fisheries Research Station of the Kyoto University and Murotsu (Hyogo, Japan)	Fig. 23_19	A	From Aniseed	larva						94.02	29.41	0.312806		-1.09065		A			TRUE			True
Kusakabe et al., 2002	Developmental Biology 242, 188–203 (2002)	Maizuru Fisheries Research Station of the Kyoto University and Murotsu (Hyogo, Japan)	Fig. 24_13	A	From Aniseed	larva						97.04	23.73	0.244538		-1.49638		A			TRUE			True
Kusakabe et al., 2002	Developmental Biology 242, 188–203 (2002)	Maizuru Fisheries Research Station of the Kyoto University and Murotsu (Hyogo, Japan)	Fig. 24_14	A	From Aniseed	larva						102.68	27.78	0.270549		-1.34179		A			TRUE			True
Kusakabe et al., 2002	Developmental Biology 242, 188–203 (2002)	Maizuru Fisheries Research Station of the Kyoto University and Murotsu (Hyogo, Japan)	Fig. 24_19	A	From Aniseed	larva						98.94	36.57	0.369618		-0.752998		A			TRUE			True
Kusakabe et al., 2002	Developmental Biology 242, 188–203 (2002)	Maizuru Fisheries Research Station of the Kyoto University and Murotsu (Hyogo, Japan)	Fig. 26_03	A	From Aniseed	larva						96.36	22.94	0.238066		-1.53485		A			TRUE			True
Kusakabe et al., 2002	Developmental Biology 242, 188–203 (2002)	Maizuru Fisheries Research Station of the Kyoto University and Murotsu (Hyogo, Japan)	Fig. 26_15	A	From Aniseed	larva						91.09	25.93	0.284664		-1.25791		A			TRUE			True
Kusakabe et al., 2002	Developmental Biology 242, 188–203 (2002)	Maizuru Fisheries Research Station of the Kyoto University and Murotsu (Hyogo, Japan)	Fig. 27_14	A	From Aniseed	larva						101.48	29.39	0.289614		-1.22849		A			TRUE			True
Kusakabe et al., 2002	Developmental Biology 242, 188–203 (2002)	Maizuru Fisheries Research Station of the Kyoto University and Murotsu (Hyogo, Japan)	Fig. 32_16	A	From Aniseed	larva						100.57	51.56	0.512678		0.0972496		A			TRUE			True
Kusakabe et al., 2002	Developmental Biology 242, 188–203 (2002)	Maizuru Fisheries Research Station of the Kyoto University and Murotsu (Hyogo, Japan)	Fig. 34_15	A	From Aniseed	larva						104.69	51.14	0.48849		-0.0465065		A			TRUE			True
Kusakabe et al., 2002	Developmental Biology 242, 188–203 (2002)	Maizuru Fisheries Research Station of the Kyoto University and Murotsu (Hyogo, Japan)	Fig. 36_18	A	From Aniseed	larva						106.65	27.22	0.255227		-1.43286		A			TRUE			True
Kusakabe et al., 2002	Developmental Biology 242, 188–203 (2002)	Maizuru Fisheries Research Station of the Kyoto University and Murotsu (Hyogo, Japan)	Fig. 38_01	A	From Aniseed	larva						112.22	19.5	0.173766		-1.91701		A			TRUE			True
Kusakabe et al., 2002	Developmental Biology 242, 188–203 (2002)	Maizuru Fisheries Research Station of the Kyoto University and Murotsu (Hyogo, Japan)	Fig. 38_04	A	From Aniseed	larva						101.08	17.08	0.168975		-1.94548		A			TRUE			True
Nishitsuji et al., 2012	Develop. Growth Differ. 54, 177–186 (2012)	Murotsu, Hyogo (Japan), or obtained from the National BioResource Project (NBRP)	Fig. 3C	A		larva		182.55	52.18	27.89	85.03			0.534496	-0.501634	0.226922	A	A	TRUE	TRUE	TRUE	True	True	True
Nishitsuji et al., 2012	Develop. Growth Differ. 54, 177–186 (2012)	Murotsu, Hyogo (Japan), or obtained from the National BioResource Project (NBRP)	Fig. 3D	A		larva		169.47	57.89	23.37	81.53			0.403697	-1.1805	-0.550458	A	A	TRUE	TRUE	TRUE	True	True	True
